# Supplementary material for: Choline dihydrogen phosphate
Source: Acta Crystallogr Sect E Struct Rep Online. 2009 Mar 6;65(Pt 4):o709. doi: 10.1107/S1600536809007259 (PMC2969078; doi:10.1107/S1600536809007259)
Supplement: Supplementary file 2 [file e-65-0o709-Isup2.hkl]

#
# h,k,l, Fc-squared, Fo-squared, sigma(Fo-squared) and status flag
#
data_I
_shelx_title ' OhnoNakamuraLab_080711_'
_shelx_refln_list_code          4
_shelx_F_calc_maximum       76.99
_exptl_crystal_F_000       216.00
_reflns_d_resolution_high  0.8300
 
loop_
 _symmetry_equiv_pos_as_xyz
 'x, y, z'
 '-x, -y, -z'
 
_cell_length_a     6.9232
_cell_length_b     8.2807
_cell_length_c     9.2333
_cell_angle_alpha  84.458
_cell_angle_beta   71.414
_cell_angle_gamma  70.758
 
_shelx_F_squared_multiplier     1.000
 
loop_
 _refln_index_h
 _refln_index_k
 _refln_index_l
 _refln_F_squared_calc
 _refln_F_squared_meas
 _refln_F_squared_sigma
 _refln_observed_status
   1   0   0      391.15      338.80      6.09 o
   2   0   0       60.24       50.03      1.93 o
   3   0   0       42.28       41.94      1.77 o
   4   0   0      204.05      220.69      4.65 o
   5   0   0        8.68        8.74      1.46 o
   6   0   0        5.67        6.98      1.17 o
   7   0   0        0.15        0.00      0.44 o
  -7   1   0        6.32        8.09      2.22 o
  -6   1   0        9.15        6.92      1.55 o
  -5   1   0        0.15        0.21      0.46 o
  -4   1   0      365.31      356.85     10.24 o
  -3   1   0      608.76      659.94     13.57 o
  -2   1   0     1005.92      915.07     16.06 o
  -1   1   0      407.71      369.76      7.67 o
   0   1   0      705.65      663.44      9.81 o
   1   1   0     1930.47     1699.36     32.18 o
   2   1   0     2184.68     1934.85     39.41 o
   3   1   0       95.52      110.94      2.59 o
   4   1   0      395.81      408.62      8.56 o
   5   1   0        3.66        2.12      0.95 o
   6   1   0        0.36        0.28      0.53 o
   7   1   0        2.72        1.56      1.68 o
  -6   2   0       25.85       29.45      2.71 o
  -5   2   0        1.12        1.25      1.00 o
  -4   2   0      213.63      204.27      9.43 o
  -3   2   0      231.70      224.35      4.52 o
  -2   2   0       38.06       38.35      1.35 o
  -1   2   0       33.78       27.59      1.25 o
   0   2   0     5927.73     5092.77    118.65 o
   1   2   0     2176.91     1931.59     39.35 o
   2   2   0        5.51        6.71      0.66 o
   3   2   0      140.44      147.10      2.36 o
   4   2   0        0.13        0.11      0.27 o
   5   2   0       87.97       95.15      4.05 o
   6   2   0        8.08        6.90      1.64 o
   7   2   0        6.03        3.21      2.28 o
  -6   3   0       30.70       27.45      2.81 o
  -5   3   0       70.19       69.59      3.94 o
  -4   3   0      264.41      256.85      9.02 o
  -3   3   0     1282.01     1250.03     55.30 o
  -2   3   0      150.13      144.97      2.62 o
  -1   3   0      216.31      238.18      4.07 o
   0   3   0      277.23      345.74      6.37 o
   1   3   0       21.15       17.17      1.05 o
   2   3   0      710.75      686.81     10.89 o
   3   3   0      244.08      240.30      4.10 o
   4   3   0       96.71       96.28      3.24 o
   5   3   0      327.83      333.71     10.69 o
   6   3   0       50.20       54.38      4.20 o
   7   3   0        0.66       -0.18      0.54 o
  -5   4   0       36.71       35.03      3.21 o
  -4   4   0      261.66      279.46     11.54 o
  -3   4   0        1.59        1.19      0.98 o
  -2   4   0       20.94       20.77      1.15 o
  -1   4   0      283.90      290.85      5.66 o
   0   4   0     1112.90     1243.65     24.39 o
   1   4   0      101.94      101.91      2.67 o
   2   4   0       40.34       44.14      1.76 o
   3   4   0        6.29        7.60      0.99 o
   4   4   0       93.64       94.98      4.31 o
   5   4   0       15.09       15.88      3.13 o
   6   4   0      171.04      166.09      6.62 o
   7   4   0        6.36        3.73      1.94 o
  -5   5   0        8.03       10.49      2.87 o
  -4   5   0        1.21        0.78      1.14 o
  -3   5   0      365.43      398.34     15.51 o
  -2   5   0        9.17        5.66      2.02 o
  -1   5   0        8.05        7.62      1.01 o
   0   5   0      162.83      189.14      3.93 o
   1   5   0       65.70       69.31      2.12 o
   2   5   0        0.45        0.31      0.50 o
   3   5   0      122.48      133.49      4.58 o
   4   5   0        3.04        2.36      1.13 o
   5   5   0      113.75      108.15      6.74 o
   6   5   0        6.79        7.49      3.37 o
   7   5   0       15.10       17.21      2.92 o
  -4   6   0       24.00       28.80      3.12 o
  -3   6   0        2.04        1.49      1.21 o
  -2   6   0        3.40        3.12      1.01 o
  -1   6   0       56.58       66.15      3.80 o
   0   6   0      102.35      118.76      5.25 o
   1   6   0      340.09      333.07     13.76 o
   2   6   0       25.14       23.63      2.72 o
   3   6   0       32.69       31.42      2.10 o
   4   6   0       26.61       23.57      2.15 o
   5   6   0       20.01       21.27      3.40 o
   6   6   0       48.52       49.81      4.35 o
   7   6   0        0.51        0.44      1.08 o
  -3   7   0       60.35       76.05      3.91 o
  -2   7   0        2.45        2.45      2.05 o
  -1   7   0       28.62       33.26      3.03 o
   0   7   0        0.04        0.14      0.63 o
   1   7   0      132.77      136.09      7.16 o
   2   7   0       64.32       69.53      4.89 o
   3   7   0        0.01        0.93      1.01 o
   4   7   0        1.74        3.04      1.06 o
   5   7   0       69.01       64.58      4.46 o
   6   7   0        6.43        5.23      2.28 o
   7   7   0       14.37       17.78      2.36 o
  -2   8   0       11.64       13.05      2.38 o
  -1   8   0        8.00        5.54      1.21 o
   0   8   0       51.84       63.66      7.15 o
   1   8   0        0.60        1.21      1.08 o
   2   8   0       41.56       34.13      4.85 o
   3   8   0       20.50       23.95      3.36 o
   4   8   0        0.70       -0.01      0.68 o
   5   8   0        7.53        0.01      1.03 o
   6   8   0       14.30       18.70      3.64 o
   0   9   0        0.42        0.01      0.38 o
   1   9   0        2.74        2.18      0.96 o
   2   9   0        7.80        5.13      4.51 o
   3   9   0        6.67        3.47      2.91 o
   4   9   0        3.82        3.29      1.54 o
   5   9   0        0.28        0.69      1.48 o
  -5  -9   1        0.14       -0.30      1.56 o
  -4  -9   1       15.15       15.30      3.15 o
  -3  -9   1       43.99       50.86      4.09 o
  -2  -9   1        6.83        1.99      1.09 o
  -1  -9   1       16.16       16.26      4.91 o
   0  -9   1        1.39        1.58      1.13 o
  -6  -8   1        0.14        0.18      1.61 o
  -5  -8   1       76.91       72.92     13.11 o
  -4  -8   1       66.63       61.94      7.18 o
  -3  -8   1        5.19        0.16      0.70 o
  -2  -8   1       31.49       29.47      2.80 o
  -1  -8   1        6.68        2.16      2.99 o
   0  -8   1        1.65        0.96      1.25 o
   1  -8   1        1.13        1.37      0.82 o
   2  -8   1        0.05        0.21      0.77 o
  -6  -7   1       26.80       32.17      3.55 o
  -5  -7   1        0.97        0.08      0.80 o
  -4  -7   1       52.28       49.48      4.55 o
  -3  -7   1      261.47      243.08     11.76 o
  -2  -7   1        1.34        1.33      1.25 o
  -1  -7   1       38.49       43.54      3.57 o
   0  -7   1        0.81        0.54      0.82 o
   1  -7   1       69.59       64.65      4.84 o
   2  -7   1       36.67       40.78      4.09 o
   3  -7   1       12.14       12.78      1.86 o
  -7  -6   1       42.37       55.22      4.56 o
  -6  -6   1       21.16       22.79      3.39 o
  -5  -6   1      153.02      165.45      8.62 o
  -4  -6   1        0.33        0.76      1.09 o
  -3  -6   1       94.06       95.31      4.23 o
  -2  -6   1      105.49      105.97      4.67 o
  -1  -6   1        0.45        0.66      0.63 o
   0  -6   1        1.54        2.67      0.98 o
   1  -6   1       11.11       10.96      1.20 o
   2  -6   1        5.45        8.26      1.77 o
   3  -6   1        5.80        7.34      1.83 o
   4  -6   1        0.03        0.22      0.87 o
  -7  -5   1       79.22      103.71      7.50 o
  -6  -5   1        9.76       11.38      2.94 o
  -5  -5   1        0.43        0.66      1.06 o
  -4  -5   1        5.94        7.27      2.28 o
  -3  -5   1      111.10      108.15      4.56 o
  -2  -5   1       12.22       14.39      1.52 o
  -1  -5   1       79.23       74.07      2.45 o
   0  -5   1      121.82      132.89      3.00 o
   1  -5   1       57.18       66.72      2.34 o
   2  -5   1      123.57      116.91      5.78 o
   3  -5   1      216.54      231.45     11.42 o
   4  -5   1       16.37       17.16      2.57 o
   5  -5   1        0.01       -0.04      0.62 o
  -7  -4   1        3.77        1.80      2.03 o
  -6  -4   1      130.26      127.85      6.18 o
  -5  -4   1      147.27      151.64      7.49 o
  -4  -4   1       11.39       11.74      2.29 o
  -3  -4   1       35.52       32.68      1.80 o
  -2  -4   1      120.72      133.98      3.89 o
  -1  -4   1      227.91      254.48      5.20 o
   0  -4   1        2.13        2.30      0.61 o
   1  -4   1      597.21      623.44     13.17 o
   2  -4   1      494.90      512.33     12.61 o
   3  -4   1        5.33        6.89      2.32 o
   4  -4   1        3.71        3.49      1.76 o
   5  -4   1      134.42      139.17      6.58 o
   6  -4   1       20.41       24.92      4.56 o
  -7  -3   1       52.52       58.16      4.19 o
  -6  -3   1        7.42        7.63      1.82 o
  -5  -3   1       21.89       23.92      2.31 o
  -4  -3   1       23.64       22.35      1.95 o
  -3  -3   1      345.18      373.50      7.25 o
  -2  -3   1        1.32        1.64      0.43 o
  -1  -3   1        4.27        3.27      0.37 o
   0  -3   1     1115.55     1153.65     22.49 o
   1  -3   1       32.21       27.85      1.26 o
   2  -3   1      273.12      303.14      6.51 o
   3  -3   1      940.53      908.69     40.32 o
   4  -3   1       50.96       53.23      3.26 o
   5  -3   1        1.18        0.93      0.83 o
   6  -3   1       10.92       11.63      1.46 o
  -7  -2   1        0.83        8.64      6.46 o
  -6  -2   1       46.15       41.77      5.30 o
  -5  -2   1       11.40        9.75      1.30 o
  -4  -2   1      178.47      178.36      4.43 o
  -3  -2   1       18.57       21.07      1.11 o
  -2  -2   1        3.14        3.92      0.73 o
  -1  -2   1     1055.86      948.47     17.34 o
   0  -2   1      589.60      631.98     11.47 o
   1  -2   1      929.71      862.53     14.73 o
   2  -2   1       93.65       83.93      2.07 o
   3  -2   1        0.06        0.46      0.46 o
   4  -2   1      131.64      129.94      4.55 o
   5  -2   1      360.72      356.95     10.50 o
   6  -2   1       20.64       17.53      2.46 o
   7  -2   1       14.35       18.54      2.75 o
  -7  -1   1        7.42        0.58      1.44 o
  -6  -1   1        1.27        2.00      1.16 o
  -5  -1   1        4.91        5.27      1.35 o
  -4  -1   1      236.30      253.63      6.03 o
  -3  -1   1      163.98      162.93      3.74 o
  -2  -1   1      156.32      165.03      3.05 o
  -1  -1   1     1084.67      913.28     18.57 o
   0  -1   1      317.42      350.32      6.52 o
   1  -1   1     2195.65     1873.42     38.30 o
   2  -1   1      250.12      232.59      4.18 o
   3  -1   1      674.65      690.20     13.96 o
   4  -1   1        1.72        1.28      0.60 o
   5  -1   1      151.45      142.14      4.85 o
   6  -1   1        2.42        1.38      1.07 o
   7  -1   1        7.15        5.83      1.70 o
  -7   0   1        3.35        1.22      1.10 o
  -6   0   1       10.95       10.91      1.47 o
  -5   0   1        2.62        2.83      1.13 o
  -4   0   1       52.39       49.42      2.33 o
  -3   0   1      985.38     1039.38     20.66 o
  -2   0   1      840.03      798.54     14.10 o
  -1   0   1       22.12       21.13      1.67 o
   0   0   1     1169.29     1119.18     18.34 o
   1   0   1     1677.79     1494.81     28.81 o
   2   0   1     1279.59     1121.20     21.77 o
   3   0   1       99.36      118.79      3.08 o
   4   0   1      311.72      307.97      6.79 o
   5   0   1       17.68       17.06      1.40 o
   6   0   1      138.33      132.95      9.09 o
   7   0   1        1.09        0.51      0.65 o
  -6   1   1       19.14       20.48      2.25 o
  -5   1   1        0.01        0.49      0.96 o
  -4   1   1      207.00      196.41      5.64 o
  -3   1   1        6.21        7.55      0.88 o
  -2   1   1      464.29      487.49      8.70 o
  -1   1   1      545.65      492.64      9.08 o
   0   1   1      328.83      356.69      6.62 o
   1   1   1      398.52      334.47      5.11 o
   2   1   1     4212.81     3562.67     81.57 o
   3   1   1      249.00      259.58      5.06 o
   4   1   1       18.35       15.25      0.89 o
   5   1   1       98.47       90.16      3.24 o
   6   1   1       45.34       40.74      4.44 o
   7   1   1        0.97        0.15      0.89 o
  -6   2   1       28.54       32.41      3.12 o
  -5   2   1       34.27       33.85      2.67 o
  -4   2   1       42.34       39.08      2.64 o
  -3   2   1      154.66      148.12      3.19 o
  -2   2   1      570.56      584.12     10.69 o
  -1   2   1      148.95      159.84      3.21 o
   0   2   1      743.10      712.88     11.78 o
   1   2   1      113.82      105.00      2.44 o
   2   2   1     1369.32     1265.50     20.71 o
   3   2   1        2.47        5.03      0.47 o
   4   2   1      437.68      454.43      8.13 o
   5   2   1       15.21       14.98      2.44 o
   6   2   1      208.39      206.15      9.83 o
   7   2   1        0.41        6.07      5.70 o
   8   2   1       17.03       22.46      3.31 o
  -6   3   1        0.73        0.25      0.93 o
  -5   3   1       50.82       50.18      4.41 o
  -4   3   1      130.02      124.31      5.84 o
  -3   3   1       51.71       53.62      2.87 o
  -2   3   1       41.81       38.66      1.44 o
  -1   3   1      434.18      462.49      7.73 o
   0   3   1       76.14       87.86      1.73 o
   1   3   1      414.86      392.69      6.40 o
   2   3   1       58.09       51.02      1.26 o
   3   3   1      986.50      987.17     17.10 o
   4   3   1       76.69       67.97      1.85 o
   5   3   1      128.76      130.69      5.64 o
   6   3   1       75.54       68.46      4.52 o
   7   3   1       34.15       38.16      3.66 o
   8   3   1       22.72       30.03      4.66 o
  -5   4   1        0.23        0.19      0.73 o
  -4   4   1        1.08        0.76      0.90 o
  -3   4   1      277.63      262.72     12.62 o
  -2   4   1      241.99      259.09      8.75 o
  -1   4   1      670.27      743.00     14.44 o
   0   4   1       21.95       22.41      1.27 o
   1   4   1        6.46        6.71      0.66 o
   2   4   1      515.48      542.90     10.92 o
   3   4   1      273.47      296.24      6.04 o
   4   4   1       71.28       71.73      2.85 o
   5   4   1      230.83      235.45      8.73 o
   6   4   1      123.41      120.39      5.35 o
   7   4   1       25.13       25.73      2.04 o
   8   4   1       28.82       38.60      5.22 o
  -5   5   1       23.70       26.45      5.33 o
  -4   5   1        0.47        0.13      0.76 o
  -3   5   1       21.18       18.40      2.10 o
  -2   5   1      180.45      179.61      7.15 o
  -1   5   1        0.04       -0.16      0.43 o
   0   5   1       26.38       32.09      1.43 o
   1   5   1      663.88      687.04     16.78 o
   2   5   1       50.38       50.87      1.55 o
   3   5   1      321.50      339.89     12.38 o
   4   5   1       23.63       22.46      1.77 o
   5   5   1        1.49        1.21      1.70 o
   6   5   1       79.90       82.60      5.43 o
   7   5   1        0.98        0.20      0.78 o
  -4   6   1       10.61       12.55      1.97 o
  -3   6   1       10.74        8.15      1.46 o
  -2   6   1       67.90       63.59      3.24 o
  -1   6   1      152.41      164.34      7.64 o
   0   6   1       12.30       11.74      1.71 o
   1   6   1        9.14        9.21      1.49 o
   2   6   1      906.34      819.62     55.44 o
   3   6   1        3.31        2.26      1.63 o
   4   6   1        0.25        0.18      0.54 o
   5   6   1      108.24      114.17      7.32 o
   6   6   1        0.58       -0.09      0.78 o
   7   6   1        6.23        6.41      2.21 o
  -3   7   1        2.44        1.24      1.38 o
  -2   7   1        7.24        4.82      1.87 o
  -1   7   1       45.58       43.34      2.62 o
   0   7   1       12.75       16.32      1.95 o
   1   7   1      184.40      178.66     12.33 o
   2   7   1       95.93      101.04      7.51 o
   3   7   1      306.85      317.99     14.48 o
   4   7   1       23.82       25.09      3.12 o
   5   7   1       12.30       17.95      4.22 o
   6   7   1        6.96        5.75      2.41 o
   7   7   1        6.39        5.72      2.07 o
  -2   8   1       36.57       36.27      6.03 o
  -1   8   1       16.04       17.29      3.07 o
   0   8   1        2.31        1.93      0.92 o
   1   8   1       11.62       12.45      2.24 o
   2   8   1      115.52      123.21      7.45 o
   3   8   1       67.69       71.09      7.80 o
   4   8   1       13.38       15.41      2.68 o
   5   8   1        5.27        3.12      3.03 o
   6   8   1        1.45        1.92      1.94 o
   0   9   1       16.31       16.29      4.47 o
   1   9   1       12.39       11.91      2.21 o
   2   9   1       12.59       16.28      4.66 o
   3   9   1        0.03        0.00      0.60 o
   4   9   1        0.04        0.20      1.10 o
   5   9   1       11.64       15.81      3.39 o
  -4  -9   2       21.22       21.91      3.02 o
  -3  -9   2        0.16        0.55      0.66 o
  -2  -9   2       61.88       65.18     11.67 o
  -1  -9   2        1.27        0.55      1.02 o
   0  -9   2        7.82        9.05      1.97 o
  -5  -8   2        6.70        4.76      2.05 o
  -4  -8   2       69.92       58.50      9.45 o
  -3  -8   2       13.73       11.69      1.39 o
  -2  -8   2       81.56       70.84      5.80 o
  -1  -8   2       69.37       85.60      8.02 o
   0  -8   2       27.30       33.67      4.88 o
   1  -8   2       10.89       12.85      2.16 o
   2  -8   2        3.13        1.36      1.74 o
  -6  -7   2       11.31       14.16      2.54 o
  -5  -7   2       74.96       68.27      7.92 o
  -4  -7   2        0.07       -0.17      0.67 o
  -3  -7   2       22.67       26.03      2.26 o
  -2  -7   2      416.61      411.32     15.61 o
  -1  -7   2        3.32        1.68      1.14 o
   0  -7   2       13.18       14.60      2.90 o
   1  -7   2        1.43        0.49      0.77 o
   2  -7   2        0.25       -0.02      0.69 o
   3  -7   2        3.98        4.23      1.35 o
  -6  -6   2       10.91        9.59      2.59 o
  -5  -6   2      109.67      102.97      7.98 o
  -4  -6   2       54.51       59.30      3.95 o
  -3  -6   2        4.11        5.10      1.49 o
  -2  -6   2        0.16        0.43      0.80 o
  -1  -6   2      334.51      325.58     10.79 o
   0  -6   2        8.20        4.40      1.60 o
   1  -6   2       12.09       15.21      1.61 o
   2  -6   2        0.63        0.67      0.64 o
   3  -6   2        4.95        6.84      1.97 o
   4  -6   2       17.03       20.19      2.97 o
  -7  -5   2       13.44       19.12      3.49 o
  -6  -5   2       16.54       17.14      2.14 o
  -5  -5   2      205.89      195.69      9.27 o
  -4  -5   2       64.41       55.97      5.45 o
  -3  -5   2       12.71       13.71      1.71 o
  -2  -5   2       52.85       54.30      3.05 o
  -1  -5   2      192.93      198.02      5.63 o
   0  -5   2        0.79        0.43      0.33 o
   1  -5   2       27.66       32.85      2.06 o
   2  -5   2        1.63        1.53      0.82 o
   3  -5   2      107.44      107.86      5.80 o
   4  -5   2       67.40       70.52      5.04 o
   5  -5   2       13.80       15.53      2.13 o
  -7  -4   2       37.51       43.30      4.02 o
  -6  -4   2       27.08       24.25      2.61 o
  -5  -4   2      341.40      364.50     14.90 o
  -4  -4   2       15.31       16.86      2.50 o
  -3  -4   2        2.90        3.11      0.97 o
  -2  -4   2      222.35      226.12      6.42 o
  -1  -4   2        2.88        3.10      0.65 o
   0  -4   2      103.42      101.42      2.59 o
   1  -4   2       33.93       27.71      1.14 o
   2  -4   2        4.96        4.64      0.78 o
   3  -4   2      311.96      332.94     12.83 o
   4  -4   2      121.76      122.34      6.31 o
   5  -4   2       80.62       76.69      4.77 o
   6  -4   2        1.86        1.03      1.11 o
  -7  -3   2       16.28       20.63      2.29 o
  -6  -3   2       54.59       58.91      3.85 o
  -5  -3   2       74.20       64.31      3.66 o
  -4  -3   2      258.83      255.54      8.21 o
  -3  -3   2        1.72        1.02      0.39 o
  -2  -3   2       84.62       93.73      2.29 o
  -1  -3   2        0.81        0.22      0.18 o
   0  -3   2      427.22      458.28      7.59 o
   1  -3   2      547.18      573.58     10.34 o
   2  -3   2        0.42        0.39      0.25 o
   3  -3   2       20.37       21.18      1.38 o
   4  -3   2      516.65      526.41     15.76 o
   5  -3   2        3.33        4.71      1.28 o
   6  -3   2        3.56        1.57      0.77 o
  -7  -2   2        0.95        0.48      0.77 o
  -6  -2   2        1.50        1.49      1.06 o
  -5  -2   2      179.14      180.65      6.17 o
  -4  -2   2       77.92       79.45      3.56 o
  -3  -2   2      131.86      140.36      3.31 o
  -2  -2   2        7.50        9.81      1.02 o
  -1  -2   2       67.67       80.35      1.81 o
   0  -2   2      194.75      172.44      3.39 o
   1  -2   2       30.60       35.98      1.66 o
   2  -2   2      122.07      115.05      2.50 o
   3  -2   2      355.64      372.16      7.81 o
   4  -2   2       44.06       43.47      2.54 o
   5  -2   2      196.07      192.04      7.59 o
   6  -2   2        1.59        0.57      0.60 o
   7  -2   2        0.56        0.21      0.67 o
  -7  -1   2        0.74       -0.05      0.92 o
  -6  -1   2        0.25        0.62      0.64 o
  -5  -1   2        0.14        0.26      0.65 o
  -4  -1   2       69.35       67.37      3.20 o
  -3  -1   2       58.94       62.15      2.20 o
  -2  -1   2      408.57      390.41      6.41 o
  -1  -1   2     1979.14     1807.43     35.70 o
   0  -1   2     1150.55     1035.40     19.59 o
   1  -1   2     1440.17     1252.40     23.30 o
   2  -1   2     1262.70     1224.22     23.19 o
   3  -1   2      342.26      369.04      7.75 o
   4  -1   2      152.94      164.95      4.44 o
   5  -1   2       23.63       21.59      1.99 o
   6  -1   2       16.46       16.87      1.83 o
   7  -1   2       81.65       89.22      4.74 o
  -6   0   2        1.58        0.95      0.95 o
  -5   0   2       14.50       13.91      1.69 o
  -4   0   2      141.22      148.45      5.24 o
  -3   0   2       58.75       56.19      1.48 o
  -2   0   2      545.71      565.61      9.13 o
  -1   0   2      728.94      642.30     11.32 o
   0   0   2     1550.27     1472.99     30.88 o
   1   0   2      789.70      698.13     14.65 o
   2   0   2        3.78        5.89      0.76 o
   3   0   2      361.65      395.97      6.74 o
   4   0   2      175.40      172.66      4.00 o
   5   0   2       43.44       43.34      2.73 o
   6   0   2       34.18       33.51      2.81 o
   7   0   2       47.10       48.71      2.95 o
  -6   1   2        3.39        3.58      1.33 o
  -5   1   2       20.45       20.61      2.50 o
  -4   1   2       27.91       21.42      2.60 o
  -3   1   2       68.41       67.03      1.91 o
  -2   1   2       37.69       28.73      1.09 o
  -1   1   2       51.16       47.17      1.63 o
   0   1   2     3575.18     3268.86     78.28 o
   1   1   2       72.88       74.13      2.61 o
   2   1   2     2108.80     1925.74     38.31 o
   3   1   2      111.29      132.55      2.42 o
   4   1   2      243.31      260.17      5.15 o
   5   1   2      103.95      103.25      5.44 o
   6   1   2       56.80       63.30      5.36 o
   7   1   2        4.18        2.72      2.37 o
   8   1   2       58.73       68.43      5.10 o
  -6   2   2        1.46        1.20      1.08 o
  -5   2   2        0.44        0.47      0.92 o
  -4   2   2      255.21      240.76     12.35 o
  -3   2   2       25.77       21.50      1.99 o
  -2   2   2      310.06      316.46      6.32 o
  -1   2   2     1031.37     1130.97     20.63 o
   0   2   2      236.05      243.13      4.56 o
   1   2   2      287.63      307.28      5.07 o
   2   2   2       53.69       43.77      1.04 o
   3   2   2      170.41      163.31      2.43 o
   4   2   2     1671.81     1622.35     35.30 o
   5   2   2        0.09       -0.22      0.50 o
   6   2   2       93.71       94.28      7.62 o
   7   2   2       31.68       34.67      3.85 o
   8   2   2        6.37        3.43      2.04 o
  -5   3   2       25.46       22.15      2.24 o
  -4   3   2       31.96       31.59      2.65 o
  -3   3   2       78.21       74.62      3.90 o
  -2   3   2        2.67        1.20      0.65 o
  -1   3   2      471.53      519.12      9.41 o
   0   3   2      536.85      568.23     10.33 o
   1   3   2      542.16      580.79     10.23 o
   2   3   2     1162.33     1105.00     19.27 o
   3   3   2        8.55       10.13      0.45 o
   4   3   2      178.58      188.85      3.76 o
   5   3   2      555.12      556.75     18.44 o
   6   3   2       59.43       66.11      5.67 o
   7   3   2        4.79        7.50      2.42 o
   8   3   2       24.27       28.69      3.18 o
  -5   4   2       15.08       17.47      2.72 o
  -4   4   2       38.25       39.76      2.98 o
  -3   4   2       72.65       70.21      4.13 o
  -2   4   2      139.40      129.25      7.60 o
  -1   4   2      155.29      152.16      3.21 o
   0   4   2      154.85      175.71      3.68 o
   1   4   2      202.85      222.69      4.89 o
   2   4   2        8.41        9.74      0.52 o
   3   4   2      568.35      583.03     10.84 o
   4   4   2      505.17      519.94     14.91 o
   5   4   2      219.49      226.35      8.12 o
   6   4   2      121.18      124.79      5.15 o
   7   4   2       27.63       27.61      2.60 o
   8   4   2        1.11        0.62      1.45 o
  -4   5   2        1.67        1.21      0.96 o
  -3   5   2        0.87        0.41      0.91 o
  -2   5   2       58.39       56.04      3.91 o
  -1   5   2       83.36       86.48      3.28 o
   0   5   2      191.04      210.67      6.09 o
   1   5   2     1112.26     1118.33     42.73 o
   2   5   2      160.76      170.93      5.70 o
   3   5   2        0.68        2.28      2.24 o
   4   5   2       45.99       50.00      2.78 o
   5   5   2      128.01      119.95      8.25 o
   6   5   2        7.29        8.02      2.00 o
   7   5   2       56.03       53.55      6.65 o
   8   5   2        1.42        1.23      1.45 o
  -3   6   2       38.81       45.06      3.59 o
  -2   6   2        0.33        0.45      0.65 o
  -1   6   2      379.68      404.40     12.98 o
   0   6   2      144.26      154.85      5.85 o
   1   6   2       13.04       10.79      1.43 o
   2   6   2       70.68       61.67      5.26 o
   3   6   2      368.32      352.98     23.77 o
   4   6   2      125.09      115.76      6.07 o
   5   6   2       12.65       14.20      2.03 o
   6   6   2       47.05       46.06      3.49 o
   7   6   2        0.90        0.11      0.63 o
  -3   7   2        0.01       -0.04      0.50 o
  -2   7   2       36.82       33.42      3.88 o
  -1   7   2       12.33       11.59      2.00 o
   0   7   2       99.70      102.38      4.86 o
   1   7   2      487.12      502.26     19.75 o
   2   7   2        5.40        4.32      2.46 o
   3   7   2        0.40        0.11      0.95 o
   4   7   2       80.98       84.31      6.37 o
   5   7   2       78.17       64.35      6.40 o
   6   7   2        0.18        0.58      1.43 o
   7   7   2       15.67       17.60      1.96 o
  -1   8   2       52.01       52.26      4.37 o
   0   8   2        7.08        7.27      1.95 o
   1   8   2        8.31        5.35      1.53 o
   2   8   2       28.21       29.80      5.86 o
   3   8   2       93.32       69.74     38.60 o
   4   8   2       25.35       30.21      3.54 o
   5   8   2       10.62       11.52      3.18 o
   6   8   2        9.59       10.05      2.65 o
   0   9   2       18.88       20.31      3.47 o
   1   9   2       53.40       62.70      7.98 o
   2   9   2        3.65        1.43      1.40 o
   3   9   2        4.30        0.04      0.83 o
   4   9   2        2.09        0.39      0.93 o
   5   9   2       11.88       13.31      2.90 o
  -3  -9   3       21.50       13.03      3.50 o
  -2  -9   3       29.06       29.05      9.68 o
  -1  -9   3        7.18        6.76      5.09 o
   0  -9   3        9.13       11.03      1.92 o
  -4  -8   3        0.01       -0.44      0.65 o
  -3  -8   3       57.29       56.40      3.27 o
  -2  -8   3       49.27       43.60      7.02 o
  -1  -8   3        2.12        0.97      1.32 o
   0  -8   3        2.77        2.27      1.52 o
   1  -8   3       11.66       10.52      3.03 o
   2  -8   3        4.37        1.43      2.57 o
  -5  -7   3      160.41      180.79     16.25 o
  -4  -7   3       82.47       84.90      4.29 o
  -3  -7   3        0.18        0.08      0.51 o
  -2  -7   3       91.93       86.59      3.89 o
  -1  -7   3       13.68       12.48      2.01 o
   0  -7   3       43.93       54.81      4.76 o
   1  -7   3        3.58        6.35      1.93 o
   2  -7   3       12.88       10.27      1.13 o
   3  -7   3       12.66       15.62      1.78 o
  -6  -6   3       52.77       58.62      6.94 o
  -5  -6   3        2.92        1.48      1.12 o
  -4  -6   3        6.24        9.53      1.96 o
  -3  -6   3      218.03      230.73      8.10 o
  -2  -6   3       14.32       13.81      1.89 o
  -1  -6   3       98.07       98.67      4.33 o
   0  -6   3       96.79      101.20      5.39 o
   1  -6   3        2.59        1.11      0.68 o
   2  -6   3       14.82       14.28      1.80 o
   3  -6   3        3.89        1.83      1.28 o
   4  -6   3       24.45       27.61      2.81 o
  -6  -5   3        1.35        0.88      0.92 o
  -5  -5   3      119.72      132.69      9.31 o
  -4  -5   3        5.11        6.97      1.92 o
  -3  -5   3       51.87       53.24      3.02 o
  -2  -5   3       73.82       76.98      3.77 o
  -1  -5   3        0.19        0.29      0.35 o
   0  -5   3      145.79      147.19      5.97 o
   1  -5   3       95.66       97.35      4.00 o
   2  -5   3        0.57       -0.10      0.47 o
   3  -5   3       18.49       18.29      2.08 o
   4  -5   3       11.60        9.14      1.99 o
   5  -5   3        0.16        0.28      0.81 o
  -6  -4   3       10.89       12.30      1.90 o
  -5  -4   3        0.61        0.89      1.09 o
  -4  -4   3        8.22        8.59      2.05 o
  -3  -4   3      273.15      265.69     13.55 o
  -2  -4   3       31.73       33.35      1.45 o
  -1  -4   3      311.01      320.17      6.48 o
   0  -4   3       41.58       48.36      1.42 o
   1  -4   3      529.38      535.50     10.89 o
   2  -4   3       71.88       69.70      3.35 o
   3  -4   3        1.12        0.21      0.84 o
   4  -4   3       21.76       20.27      3.39 o
   5  -4   3        9.10        5.25      2.49 o
   6  -4   3        0.84        0.41      1.15 o
  -6  -3   3       36.16       42.16      3.89 o
  -5  -3   3      102.11      107.50      4.64 o
  -4  -3   3        2.53        2.53      0.92 o
  -3  -3   3      171.53      175.22      5.34 o
  -2  -3   3        2.64        2.98      0.54 o
  -1  -3   3        0.50        0.65      0.36 o
   0  -3   3      320.69      333.19      6.63 o
   1  -3   3      140.02      147.79      2.95 o
   2  -3   3       69.32       75.68      1.95 o
   3  -3   3       75.37       76.35      3.53 o
   4  -3   3       40.82       37.36      2.42 o
   5  -3   3       62.17       62.70      4.76 o
   6  -3   3       24.02       27.47      3.39 o
  -6  -2   3       18.83       26.07      4.21 o
  -5  -2   3       44.53       46.21      2.63 o
  -4  -2   3       65.24       57.49      3.57 o
  -3  -2   3        0.63        1.25      0.65 o
  -2  -2   3      376.51      391.13      7.32 o
  -1  -2   3      344.58      383.43      7.92 o
   0  -2   3        9.12       13.54      0.86 o
   1  -2   3      132.13      115.76      2.62 o
   2  -2   3        7.00        6.41      0.83 o
   3  -2   3      188.87      211.37      5.53 o
   4  -2   3       14.46       13.21      1.58 o
   5  -2   3       36.00       30.07      2.26 o
   6  -2   3       22.65       23.58      3.52 o
   7  -2   3        0.38       -0.04      0.58 o
  -6  -1   3       63.22       62.34      3.66 o
  -5  -1   3        2.90        1.67      0.94 o
  -4  -1   3      403.71      426.68     15.94 o
  -3  -1   3      224.10      242.67      5.20 o
  -2  -1   3      298.15      313.82      6.09 o
  -1  -1   3        4.28        7.01      0.85 o
   0  -1   3     2393.58     2404.13     53.54 o
   1  -1   3       64.55       67.43      2.17 o
   2  -1   3       12.45       16.49      1.12 o
   3  -1   3       24.06       26.75      1.17 o
   4  -1   3        6.18        4.51      0.98 o
   5  -1   3      115.11      120.25      5.40 o
   6  -1   3      117.88      106.13      4.45 o
   7  -1   3       59.14       66.81      4.08 o
  -6   0   3       67.90       72.00      4.03 o
  -5   0   3       11.08       12.73      2.42 o
  -4   0   3        0.65        0.46      1.02 o
  -3   0   3      349.73      384.28      9.01 o
  -2   0   3       91.35       90.74      1.77 o
  -1   0   3       53.03       64.55      1.94 o
   0   0   3        1.58        1.55      0.41 o
   1   0   3     1806.43     1624.65     34.79 o
   2   0   3       56.85       59.24      1.81 o
   3   0   3      184.65      188.52      3.77 o
   4   0   3      373.58      387.74      9.08 o
   5   0   3      135.42      132.87      5.42 o
   6   0   3        0.35        0.42      0.71 o
   7   0   3       13.56       11.34      2.63 o
  -6   1   3       34.97       34.23      2.65 o
  -5   1   3       37.35       39.94      3.58 o
  -4   1   3      149.39      146.33      6.97 o
  -3   1   3       26.29       18.61      2.80 o
  -2   1   3      135.43      134.66      3.15 o
  -1   1   3        5.56        3.16      0.58 o
   0   1   3      104.74      105.67      2.11 o
   1   1   3      543.98      515.01      9.77 o
   2   1   3       77.31       86.32      1.77 o
   3   1   3       94.64       92.41      1.68 o
   4   1   3        0.37        0.64      0.44 o
   5   1   3      180.21      186.51      6.24 o
   6   1   3      468.29      497.25     22.49 o
   7   1   3       24.29       29.32      4.43 o
   8   1   3        1.02        0.44      1.45 o
  -5   2   3        1.13        1.64      1.30 o
  -4   2   3       46.25       39.22      3.92 o
  -3   2   3      231.11      226.63      7.58 o
  -2   2   3       28.99       27.91      1.46 o
  -1   2   3       10.54       12.44      0.94 o
   0   2   3      139.19      167.97      4.16 o
   1   2   3      148.11      156.50      2.88 o
   2   2   3      905.61      910.64     16.77 o
   3   2   3       16.81       17.27      0.73 o
   4   2   3      395.79      428.46      8.48 o
   5   2   3      249.08      236.07      8.04 o
   6   2   3       27.07       27.15      9.46 o
   7   2   3       26.19       27.44      3.29 o
   8   2   3       33.95       40.23      5.03 o
  -5   3   3       36.71       35.19      4.29 o
  -4   3   3      103.28      103.14      4.71 o
  -3   3   3       17.71       15.77      2.09 o
  -2   3   3      165.26      168.96      5.71 o
  -1   3   3        8.18        8.56      0.73 o
   0   3   3       96.32       99.47      2.40 o
   1   3   3      414.76      478.21      8.75 o
   2   3   3     1386.28     1361.36     27.32 o
   3   3   3      234.37      247.52      4.25 o
   4   3   3       38.07       37.97      1.42 o
   5   3   3       60.66       60.50      3.71 o
   6   3   3     1138.94     1199.45     51.29 o
   7   3   3        0.19        0.08      0.88 o
   8   3   3        4.00        2.03      2.60 o
  -4   4   3        0.15        0.00      0.48 o
  -3   4   3      126.62      121.51      5.41 o
  -2   4   3       48.99       44.83      3.15 o
  -1   4   3       23.24       22.76      1.13 o
   0   4   3      115.43      130.65      2.95 o
   1   4   3        0.27        0.32      0.24 o
   2   4   3      378.94      386.80      8.18 o
   3   4   3      595.81      620.41     10.93 o
   4   4   3      367.14      368.86      8.93 o
   5   4   3      110.98      110.39      4.19 o
   6   4   3        6.84        4.91      2.04 o
   7   4   3       54.27       58.60      3.54 o
   8   4   3       27.19       24.75      4.50 o
  -4   5   3        0.12        0.07      0.44 o
  -3   5   3       14.16       13.92      2.18 o
  -2   5   3        1.73        2.57      1.14 o
  -1   5   3      199.10      204.85      6.11 o
   0   5   3      117.38      114.49      4.48 o
   1   5   3        0.05        0.07      0.60 o
   2   5   3      235.78      236.83      8.16 o
   3   5   3      129.21      128.88      4.77 o
   4   5   3        0.12        0.73      0.84 o
   5   5   3        8.36       10.23      1.66 o
   6   5   3      317.39      323.83     17.81 o
   7   5   3       67.72       81.72      5.47 o
   8   5   3        0.90        1.82      2.83 o
  -3   6   3        8.68        8.97      2.15 o
  -2   6   3       24.75       20.47      2.47 o
  -1   6   3        4.90        2.48      1.27 o
   0   6   3      119.29      124.28      6.50 o
   1   6   3      231.87      234.44      9.09 o
   2   6   3      550.73      530.91     18.37 o
   3   6   3      601.05      621.40     39.57 o
   4   6   3       42.67       42.89      3.28 o
   5   6   3        0.67        0.36      1.47 o
   6   6   3        4.91        3.97      3.71 o
   7   6   3        0.06        0.09      0.61 o
  -2   7   3        4.34        1.19      0.86 o
  -1   7   3       67.55       76.24      5.63 o
   0   7   3        2.47        5.32      1.59 o
   1   7   3       44.19       50.09      3.57 o
   2   7   3      377.29      362.88     23.47 o
   3   7   3       30.35       28.42      4.44 o
   4   7   3       17.09       16.49      2.65 o
   5   7   3       19.97       21.91      1.99 o
   6   7   3       23.41       17.98      2.77 o
   7   7   3       30.09       32.48      4.08 o
  -1   8   3        1.74        0.75      0.93 o
   0   8   3       37.65       47.83      4.92 o
   1   8   3        7.77        7.14      1.72 o
   2   8   3        0.77       20.30     14.10 o
   3   8   3      294.57      306.12     20.13 o
   4   8   3        6.37        4.33      1.69 o
   5   8   3        1.91        0.96      0.97 o
   6   8   3       24.77       19.62      2.71 o
   0   9   3        8.14        4.30      2.72 o
   1   9   3        1.57        1.37      0.98 o
   2   9   3        9.20        5.94      3.13 o
   3   9   3       10.66       10.55      2.13 o
   4   9   3        5.81        4.70      2.54 o
   5   9   3       16.61       12.71      2.28 o
  -4  -8   4       42.29       35.03      3.39 o
  -3  -8   4        2.08        0.30      0.59 o
  -2  -8   4       19.01       19.35      2.05 o
  -1  -8   4       44.60       36.33      7.49 o
   0  -8   4       83.26       91.06     17.03 o
   1  -8   4        0.53       -0.12      0.59 o
  -5  -7   4        0.73        0.37      0.74 o
  -4  -7   4       65.54       69.32      5.62 o
  -3  -7   4        3.43        1.73      1.36 o
  -2  -7   4       54.74       48.69      3.23 o
  -1  -7   4       49.76       51.17      3.43 o
   0  -7   4       60.07       61.82      5.75 o
   1  -7   4       44.81       41.71      5.50 o
   2  -7   4       11.09       10.67      1.34 o
   3  -7   4        0.04        0.03      0.61 o
  -5  -6   4        6.12        5.17      1.33 o
  -4  -6   4       17.68       21.28      2.25 o
  -3  -6   4      109.29      118.26      6.70 o
  -2  -6   4       97.74      104.80      6.04 o
  -1  -6   4        0.89        2.53      2.30 o
   0  -6   4      204.10      229.64     14.49 o
   1  -6   4        1.89        1.13      0.92 o
   2  -6   4       44.47       35.23      2.16 o
   3  -6   4       76.93       76.51      6.99 o
   4  -6   4        8.69        7.42      1.77 o
  -6  -5   4       17.88       19.73      3.36 o
  -5  -5   4        6.85        6.58      1.67 o
  -4  -5   4      128.34      134.87      5.93 o
  -3  -5   4      305.51      293.66     15.26 o
  -2  -5   4        3.04        2.67      1.11 o
  -1  -5   4      255.80      251.86      8.41 o
   0  -5   4       11.33       12.77      1.72 o
   1  -5   4      275.55      276.23      7.98 o
   2  -5   4      171.13      166.90      5.67 o
   3  -5   4        1.31        0.15      0.61 o
   4  -5   4       27.48       24.07      3.41 o
   5  -5   4        3.55        3.42      2.12 o
  -6  -4   4        0.96        1.25      0.90 o
  -5  -4   4       53.01       54.28      3.27 o
  -4  -4   4       21.02       22.06      2.49 o
  -3  -4   4      116.82      115.51      8.38 o
  -2  -4   4       59.26       51.97      2.37 o
  -1  -4   4      270.21      282.76      6.81 o
   0  -4   4      338.20      359.50      9.15 o
   1  -4   4        8.85        7.20      1.01 o
   2  -4   4       19.41       21.11      1.89 o
   3  -4   4      476.10      430.38     26.27 o
   4  -4   4        0.30        0.22      0.64 o
   5  -4   4       21.26       17.25      3.00 o
   6  -4   4        7.86        5.64      2.37 o
  -6  -3   4        1.86        0.99      0.63 o
  -5  -3   4       86.32       94.13      3.90 o
  -4  -3   4       59.67       56.37      2.93 o
  -3  -3   4      469.40      482.08     18.05 o
  -2  -3   4      111.52      111.76      3.28 o
  -1  -3   4      404.62      448.57     11.17 o
   0  -3   4      136.66      141.00      3.09 o
   1  -3   4      785.83      807.63     15.81 o
   2  -3   4        9.35        7.81      0.70 o
   3  -3   4       72.89       67.73      3.06 o
   4  -3   4       89.51       84.43      6.97 o
   5  -3   4        0.16       -0.04      0.31 o
   6  -3   4        1.32        0.46      0.65 o
  -6  -2   4       14.22        9.76      1.17 o
  -5  -2   4        8.15        6.01      1.21 o
  -4  -2   4      277.67      270.13     10.45 o
  -3  -2   4      359.61      344.72     12.55 o
  -2  -2   4       49.69       44.82      1.50 o
  -1  -2   4      884.26      949.04     18.63 o
   0  -2   4      108.43      117.00      2.57 o
   1  -2   4       12.58       10.78      0.93 o
   2  -2   4       18.38       23.32      1.11 o
   3  -2   4       77.11       71.21      4.08 o
   4  -2   4       18.39       15.69      2.13 o
   5  -2   4       41.84       47.00      3.01 o
   6  -2   4       16.07       14.40      1.67 o
   7  -2   4        3.14        0.01      0.42 o
  -6  -1   4       41.97       37.20      5.45 o
  -5  -1   4       28.16       28.89      2.59 o
  -4  -1   4       12.04       12.12      1.61 o
  -3  -1   4      759.52      806.12     23.85 o
  -2  -1   4      169.98      163.82      3.49 o
  -1  -1   4      779.05      880.89     15.71 o
   0  -1   4     1306.97     1357.65     25.32 o
   1  -1   4      483.27      497.39     16.09 o
   2  -1   4        6.09        5.46      0.63 o
   3  -1   4      188.44      177.45      3.75 o
   4  -1   4       18.09       16.23      1.66 o
   5  -1   4      175.63      178.98      6.41 o
   6  -1   4        8.96        9.10      1.52 o
   7  -1   4       17.23       11.59      3.54 o
  -6   0   4       39.71       38.77      4.89 o
  -5   0   4        2.12        1.34      1.13 o
  -4   0   4      307.92      315.48     12.99 o
  -3   0   4       18.37       16.84      2.10 o
  -2   0   4      757.04      771.94     15.08 o
  -1   0   4     1308.96     1370.50     24.94 o
   0   0   4       24.57       23.60      1.24 o
   1   0   4        0.69        0.68      0.39 o
   2   0   4       30.77       32.73      1.41 o
   3   0   4      282.82      315.86      6.57 o
   4   0   4        0.32        0.23      0.48 o
   5   0   4        3.61        4.86      1.40 o
   6   0   4      150.02      145.26      5.56 o
   7   0   4       31.03       32.71      4.71 o
  -5   1   4       25.56       22.97      2.28 o
  -4   1   4       54.64       57.59      3.87 o
  -3   1   4      181.47      182.69      8.65 o
  -2   1   4        0.99        0.40      0.33 o
  -1   1   4        8.86        9.04      0.67 o
   0   1   4      418.24      424.42     12.29 o
   1   1   4       81.93       81.18      2.49 o
   2   1   4      358.50      347.26      7.95 o
   3   1   4       21.35       21.46      0.91 o
   4   1   4        9.57        9.01      0.94 o
   5   1   4      230.15      248.28      8.92 o
   6   1   4       55.40       56.35      3.37 o
   7   1   4       47.94       42.73      4.76 o
   8   1   4       19.16       23.26     12.38 o
  -5   2   4       31.23       35.87      3.11 o
  -4   2   4      177.25      141.90     12.60 o
  -3   2   4        1.86        1.77      1.14 o
  -2   2   4       32.34       26.15      1.77 o
  -1   2   4       18.25       15.71      0.84 o
   0   2   4        2.11        4.29      0.47 o
   1   2   4       31.88       29.62      1.14 o
   2   2   4      584.52      615.87     11.42 o
   3   2   4      254.06      250.66      3.91 o
   4   2   4       19.13       22.05      1.24 o
   5   2   4       67.80       66.17      3.23 o
   6   2   4       62.22       65.03      4.23 o
   7   2   4       29.25       31.58      3.04 o
   8   2   4       11.53       14.37      3.73 o
  -5   3   4        1.76        0.59      1.04 o
  -4   3   4      116.96      124.85      5.91 o
  -3   3   4       21.58       19.91      1.73 o
  -2   3   4       17.05       11.82      1.52 o
  -1   3   4       60.51       62.79      2.11 o
   0   3   4       14.42       14.56      1.05 o
   1   3   4        2.91        1.99      0.36 o
   2   3   4      227.60      226.86      4.90 o
   3   3   4      555.41      587.68     10.43 o
   4   3   4      545.58      564.61     15.59 o
   5   3   4       95.86       97.30      3.89 o
   6   3   4       82.68       84.54      4.55 o
   7   3   4       16.00       15.09      2.18 o
   8   3   4        8.66        8.84      2.75 o
  -4   4   4        0.01        0.01      0.34 o
  -3   4   4       22.22       18.48      1.96 o
  -2   4   4       53.52       52.66      3.21 o
  -1   4   4        0.57        0.42      0.40 o
   0   4   4       42.07       43.08      2.40 o
   1   4   4        0.33        0.08      0.21 o
   2   4   4      504.52      516.25     19.09 o
   3   4   4        1.27        0.68      0.52 o
   4   4   4       67.27       68.13      2.07 o
   5   4   4      150.65      159.04      6.09 o
   6   4   4       40.55       43.39      3.05 o
   7   4   4        3.95        4.02      1.60 o
   8   4   4       59.27       61.96      7.80 o
  -3   5   4        7.18        5.98      1.05 o
  -2   5   4       76.38       84.50      6.11 o
  -1   5   4        0.07        0.18      0.53 o
   0   5   4       48.82       49.56      3.03 o
   1   5   4       45.90       39.10      4.84 o
   2   5   4       64.08       58.79      3.72 o
   3   5   4       49.89       50.42      3.39 o
   4   5   4      105.87      103.88      4.08 o
   5   5   4        7.40        7.91      1.56 o
   6   5   4      101.53      113.18      5.48 o
   7   5   4        7.67        8.04      1.48 o
   8   5   4       20.26       23.92      4.86 o
  -3   6   4        1.45        0.18      0.61 o
  -2   6   4        4.19        3.64      1.48 o
  -1   6   4      159.26      178.69     16.85 o
   0   6   4        4.95        8.75      3.27 o
   1   6   4      102.37      109.30      6.67 o
   2   6   4      129.00      130.80      7.06 o
   3   6   4        6.27        4.31      1.84 o
   4   6   4        1.81        0.86      1.30 o
   5   6   4       37.31       35.86      5.69 o
   6   6   4        0.01       -0.57      0.95 o
   7   6   4       40.12       39.49      3.44 o
  -2   7   4       12.70       14.27      3.10 o
  -1   7   4       60.44       69.56     10.32 o
   0   7   4       34.49       43.77      3.79 o
   1   7   4        0.10        0.71      1.19 o
   2   7   4        1.38        0.97      1.48 o
   3   7   4       67.05       60.78      8.81 o
   4   7   4       82.53       80.82      8.45 o
   5   7   4       64.62       67.21      8.02 o
   6   7   4        9.75        6.07      2.44 o
  -1   8   4       12.22       13.53      2.87 o
   0   8   4        1.77        0.92      0.92 o
   1   8   4       47.97       61.07      4.77 o
   2   8   4        0.23       -0.15      0.76 o
   3   8   4       30.29       34.16      5.33 o
   4   8   4       37.38       44.29      5.89 o
   5   8   4        1.61        0.07      0.72 o
   6   8   4        8.04        1.03      1.50 o
   1   9   4        0.39        0.55      1.04 o
   2   9   4       15.33       21.39      5.32 o
   3   9   4        1.77        0.73      1.60 o
   4   9   4       35.96       41.77     10.33 o
   5   9   4       64.20       43.47      6.78 o
  -3  -8   5        2.31        0.59      1.63 o
  -2  -8   5        0.09        0.26      0.79 o
  -1  -8   5        1.61        0.80      1.04 o
   0  -8   5        6.90        3.10      1.21 o
   1  -8   5        0.15        0.20      0.81 o
  -4  -7   5        2.64        1.15      1.44 o
  -3  -7   5        3.74        0.91      1.56 o
  -2  -7   5       16.76       19.02      2.77 o
  -1  -7   5        1.37        0.85      1.46 o
   0  -7   5        3.99        2.91      1.69 o
   1  -7   5       21.12       19.15      2.47 o
   2  -7   5       81.46       69.34      9.80 o
  -5  -6   5        4.84        2.30      1.58 o
  -4  -6   5       20.05       24.85      2.65 o
  -3  -6   5        2.53        1.07      0.95 o
  -2  -6   5       83.38       88.77      6.39 o
  -1  -6   5       16.80       15.60      3.01 o
   0  -6   5        2.02        1.45      0.99 o
   1  -6   5       43.97       52.19      3.59 o
   2  -6   5       36.89       39.35      2.88 o
   3  -6   5        3.07        2.53      1.10 o
   4  -6   5       63.57       73.15     11.32 o
  -5  -5   5        2.13        1.39      1.25 o
  -4  -5   5        3.02        1.02      1.23 o
  -3  -5   5        8.11        9.06      2.21 o
  -2  -5   5        1.33        2.34      1.67 o
  -1  -5   5      374.08      393.18     14.76 o
   0  -5   5      221.31      248.60     10.23 o
   1  -5   5        8.62       10.38      2.62 o
   2  -5   5      173.14      164.84      6.14 o
   3  -5   5        3.01        2.48      1.50 o
   4  -5   5       39.48       29.40      5.07 o
   5  -5   5       17.91       23.47      3.66 o
  -5  -4   5        4.03        2.47      1.77 o
  -4  -4   5        1.85        1.41      1.38 o
  -3  -4   5       43.06       44.55      3.38 o
  -2  -4   5      201.52      197.22      6.80 o
  -1  -4   5      121.39      129.84      6.20 o
   0  -4   5      293.93      311.55     11.90 o
   1  -4   5      413.65      445.14     17.38 o
   2  -4   5       12.24       10.02      1.67 o
   3  -4   5        7.41        4.21      2.10 o
   4  -4   5      222.44      226.74     11.32 o
   5  -4   5        0.16       -0.24      1.01 o
  -5  -3   5        5.76        3.34      1.54 o
  -4  -3   5        9.30        4.65      2.14 o
  -3  -3   5       46.45       41.29      2.88 o
  -2  -3   5       55.33       47.85      2.50 o
  -1  -3   5      395.45      387.92     24.85 o
   0  -3   5       37.59       33.36      2.49 o
   1  -3   5      530.13      550.20     13.38 o
   2  -3   5      247.76      254.28      7.61 o
   3  -3   5        8.06        6.97      1.80 o
   4  -3   5        0.15        0.51      0.89 o
   5  -3   5       77.38       76.08      6.48 o
   6  -3   5        0.14        0.62      1.12 o
  -5  -2   5       50.71       49.86      5.03 o
  -4  -2   5       61.85       61.35      4.72 o
  -3  -2   5      345.74      330.16     12.34 o
  -2  -2   5       82.29       76.99      3.18 o
  -1  -2   5       89.07       98.66      2.76 o
   0  -2   5        3.54        1.36      0.41 o
   1  -2   5      553.76      633.82     12.67 o
   2  -2   5      105.72       99.89      2.57 o
   3  -2   5       37.43       36.40      2.59 o
   4  -2   5       46.98       45.56      4.34 o
   5  -2   5      129.03      134.39      7.55 o
   6  -2   5        2.70        2.65      1.40 o
   7  -2   5        6.38        3.65      2.22 o
  -5  -1   5      124.53      130.00      5.99 o
  -4  -1   5       10.56       12.85      2.40 o
  -3  -1   5        0.15        0.01      0.29 o
  -2  -1   5      478.90      478.79     14.66 o
  -1  -1   5      365.43      373.88      7.61 o
   0  -1   5      562.22      616.97     11.56 o
   1  -1   5      662.92      753.17     15.32 o
   2  -1   5       24.81       23.06      1.16 o
   3  -1   5       82.82       90.06      3.74 o
   4  -1   5        1.80        1.48      1.92 o
   5  -1   5       14.12       17.05      3.24 o
   6  -1   5       33.11       32.18      3.28 o
   7  -1   5       11.68       11.88      2.80 o
  -5   0   5        0.01        0.05      0.67 o
  -4   0   5      185.70      202.07      9.12 o
  -3   0   5      203.39      211.92      9.38 o
  -2   0   5       55.35       56.18      4.18 o
  -1   0   5      166.29      169.99      3.36 o
   0   0   5      252.91      261.81      5.11 o
   1   0   5      786.07      866.50     19.58 o
   2   0   5      309.36      320.79      8.68 o
   3   0   5       12.50       11.69      1.40 o
   4   0   5        1.18        0.69      0.92 o
   5   0   5       81.84       76.70      4.37 o
   6   0   5       11.48        8.58      1.54 o
   7   0   5       74.82       80.14     11.90 o
  -5   1   5       33.57       38.42      3.40 o
  -4   1   5        0.08       -0.22      0.91 o
  -3   1   5        2.44        1.31      1.43 o
  -2   1   5      490.22      503.81     18.68 o
  -1   1   5       51.02       50.91      1.68 o
   0   1   5       22.50       21.44      1.03 o
   1   1   5      935.72      952.91     24.57 o
   2   1   5      113.56      117.75      3.83 o
   3   1   5      149.91      155.29      3.84 o
   4   1   5        0.83        1.25      0.65 o
   5   1   5        1.66        2.21      1.88 o
   6   1   5       50.66       52.14      4.83 o
   7   1   5        0.02        0.07      0.55 o
   8   1   5        6.75       11.07      4.23 o
  -5   2   5        4.52        4.01      2.30 o
  -4   2   5       58.27       58.22      4.19 o
  -3   2   5      124.16      124.80      6.39 o
  -2   2   5      130.20      128.21      5.86 o
  -1   2   5        3.03        2.40      0.64 o
   0   2   5       68.68       62.60      2.07 o
   1   2   5      115.98      102.90      3.93 o
   2   2   5      137.16      138.93      4.94 o
   3   2   5       23.32       22.76      1.37 o
   4   2   5       52.89       50.21      3.00 o
   5   2   5      384.62      382.56     17.12 o
   6   2   5       38.11       35.92      3.39 o
   7   2   5      103.66      123.99      9.66 o
   8   2   5       27.67       35.34      5.82 o
  -4   3   5        2.41        1.22      1.01 o
  -3   3   5       40.54       40.23      3.20 o
  -2   3   5      238.34      224.48      8.40 o
  -1   3   5      270.95      262.70      7.59 o
   0   3   5       55.57       55.65      2.73 o
   1   3   5        0.24        0.18      0.49 o
   2   3   5      401.01      398.58     15.76 o
   3   3   5      143.64      144.46      6.39 o
   4   3   5       51.42       47.28      2.61 o
   5   3   5       45.33       48.46      3.61 o
   6   3   5      108.25      107.89      6.55 o
   7   3   5       16.21       16.74      3.54 o
   8   3   5        0.77        0.44      1.23 o
  -4   4   5        8.29        6.89      1.58 o
  -3   4   5        0.02       -0.06      0.38 o
  -2   4   5      218.15      201.22      9.48 o
  -1   4   5        1.12        1.41      0.75 o
   0   4   5        2.66        3.68      0.91 o
   1   4   5       37.69       31.83      2.75 o
   2   4   5        2.90        1.37      0.81 o
   3   4   5       84.14       73.39      8.21 o
   4   4   5       15.26       16.13      1.99 o
   5   4   5       37.92       30.88      2.95 o
   6   4   5      173.91      182.15      9.96 o
   7   4   5       18.68       18.87      2.89 o
   8   4   5       58.97       52.99      6.60 o
  -3   5   5       12.86       11.44      1.88 o
  -2   5   5        3.97        3.27      1.05 o
  -1   5   5      208.50      228.93     16.36 o
   0   5   5       24.02       26.08      3.08 o
   1   5   5       29.72       12.08      9.91 o
   2   5   5      249.48      232.28     42.78 o
   3   5   5        9.44        6.53      3.17 o
   4   5   5      109.54       99.61     23.33 o
   5   5   5       47.35       35.73      3.31 o
   7   5   5       33.74       33.00      4.31 o
  -2   6   5       23.03       25.26      3.79 o
  -1   6   5        4.16        3.24      2.40 o
   0   6   5      115.57      159.71      8.53 o
   1   6   5      141.34      135.10      8.23 o
   2   6   5        8.76        6.38      3.00 o
   3   6   5       34.87       34.73      4.48 o
   4   6   5       11.11       10.48      2.25 o
   5   6   5        9.00        4.80      1.73 o
  -1   7   5       23.44       28.19      4.18 o
   0   7   5        3.18        3.41      1.29 o
   1   7   5       20.71       24.52      3.06 o
   2   7   5       92.49       94.05      6.77 o
   3   7   5       35.11       35.21      4.96 o
   4   7   5       56.35       52.67     10.67 o
   5   7   5       71.40       58.25     20.82 o
   0   8   5        7.89       12.55      3.00 o
   1   8   5       11.12       16.46      2.50 o
   2   8   5        9.40        9.80      2.10 o
   3   8   5        0.08        0.32      0.74 o
   4   8   5       31.61       33.21      8.82 o
   5   8   5       11.82       13.63      5.29 o
   2   9   5        0.52        0.61      1.25 o
   3   9   5       31.54       35.24      9.75 o
   4   9   5        2.95        8.70      7.05 o
  -3  -7   6       10.09       12.43      2.82 o
  -2  -7   6        6.29        4.77      1.92 o
  -1  -7   6        7.24        2.34      1.59 o
   0  -7   6       22.52       25.24      3.07 o
   1  -7   6        7.55        5.14      1.57 o
   2  -7   6        5.70        2.66      1.13 o
  -4  -6   6       11.11       12.38      2.77 o
  -3  -6   6        4.55        5.11      2.41 o
  -2  -6   6        3.01        1.62      1.35 o
  -1  -6   6        0.09        0.06      0.79 o
   0  -6   6      127.43      147.23      8.11 o
   1  -6   6       48.96       52.45      3.58 o
   2  -6   6       12.15       15.79      2.01 o
   3  -6   6       25.38       17.25      3.87 o
  -4  -5   6        0.20        0.23      0.63 o
  -3  -5   6       67.95       69.88      6.17 o
  -2  -5   6        4.27        2.63      2.01 o
  -1  -5   6        1.43        1.23      1.01 o
   0  -5   6      160.15      188.29      8.90 o
   1  -5   6       60.27       63.14      4.26 o
   2  -5   6        7.83        5.76      1.97 o
   3  -5   6       45.45       41.86      7.09 o
   4  -5   6       43.42       47.12      4.79 o
  -5  -4   6        2.43       -0.04      1.06 o
  -4  -4   6       24.85       26.19      2.76 o
  -3  -4   6       77.08       66.44      5.53 o
  -2  -4   6       44.42       39.38      3.07 o
  -1  -4   6        0.94        0.65      0.99 o
   0  -4   6      158.12      159.00     16.52 o
   1  -4   6      561.05      594.04     21.87 o
   2  -4   6      162.25      167.76     10.91 o
   3  -4   6        7.09        2.96      1.41 o
   4  -4   6       63.81       68.13      5.34 o
   5  -4   6        0.43       -0.07      0.80 o
  -5  -3   6        1.16        1.57      1.46 o
  -4  -3   6        5.41        3.57      1.47 o
  -3  -3   6      163.66      156.22      6.06 o
  -2  -3   6        7.77        4.29      1.03 o
  -1  -3   6       75.19       74.27      3.49 o
   0  -3   6      234.66      249.79      8.14 o
   1  -3   6       32.48       27.82      2.71 o
   2  -3   6       27.75       24.88      2.25 o
   3  -3   6      247.09      249.06     13.89 o
   4  -3   6       11.86       15.03      3.87 o
   5  -3   6       41.77       48.88      4.82 o
   6  -3   6       10.33        8.45      2.97 o
  -5  -2   6       29.44       25.80      4.34 o
  -4  -2   6       69.40       70.26      3.97 o
  -3  -2   6       51.99       46.76      2.84 o
  -2  -2   6       41.89       36.25      2.42 o
  -1  -2   6       52.79       51.85      2.97 o
   0  -2   6       15.16       17.69      1.87 o
   1  -2   6      542.45      603.47     14.06 o
   2  -2   6       48.83       47.46      3.25 o
   3  -2   6       83.24       81.88      4.65 o
   4  -2   6       74.53       73.77      5.03 o
   5  -2   6        6.05       16.25      6.75 o
   6  -2   6       46.04       53.27      3.78 o
  -5  -1   6        1.91        0.35      0.73 o
  -4  -1   6        4.52        4.57      1.57 o
  -3  -1   6      560.04      587.58     21.46 o
  -2  -1   6       60.20       53.88      3.57 o
  -1  -1   6      364.20      352.17     11.12 o
   0  -1   6       50.98       62.79      2.12 o
   1  -1   6      104.08      113.08      2.95 o
   2  -1   6       85.85       88.00      4.42 o
   3  -1   6       96.83       94.48      4.59 o
   4  -1   6       77.37       77.31      5.03 o
   5  -1   6      188.47      212.48      9.62 o
   6  -1   6        0.04       -0.30      0.73 o
   7  -1   6       47.73       49.20      5.32 o
  -4   0   6        2.48        2.03      1.36 o
  -3   0   6      227.57      233.55     10.06 o
  -2   0   6       17.55       15.48      3.16 o
  -1   0   6       25.33       34.92      2.76 o
   0   0   6      208.58      251.72      5.96 o
   1   0   6      411.51      423.84     13.67 o
   2   0   6       78.97       81.74      3.50 o
   3   0   6       86.74       86.35      4.13 o
   4   0   6        0.99        1.03      0.77 o
   5   0   6       18.13       21.48      2.60 o
   6   0   6      142.89      161.57      9.91 o
   7   0   6        3.50        2.13      1.59 o
  -4   1   6        4.78        4.97      1.67 o
  -3   1   6       63.44       67.18      4.35 o
  -2   1   6      321.09      320.02     14.40 o
  -1   1   6       68.82       63.87      2.88 o
   0   1   6      113.99      119.91      3.54 o
   1   1   6      281.60      286.77      7.58 o
   2   1   6      155.28      137.89      4.28 o
   3   1   6        5.75        5.93      1.34 o
   4   1   6      178.99      173.17      6.44 o
   5   1   6       55.29       54.71      5.30 o
   6   1   6        8.00        5.96      3.12 o
   7   1   6       25.28       25.54      4.92 o
  -4   2   6       13.31       14.18      2.01 o
  -3   2   6       13.67       15.72      2.84 o
  -2   2   6       70.10       70.83      4.60 o
  -1   2   6       23.06       19.12      1.49 o
   0   2   6      349.68      381.78     16.41 o
   1   2   6        0.21        0.40      0.38 o
   2   2   6     1085.88     1058.48     46.64 o
   3   2   6      386.00      384.25     20.83 o
   4   2   6       23.00       19.88      2.16 o
   5   2   6        9.44       11.49      2.68 o
   6   2   6       82.45       72.67      5.07 o
   7   2   6        4.48        2.77      1.50 o
   8   2   6        0.07       -0.61      1.68 o
  -3   3   6        0.25        0.28      0.72 o
  -2   3   6       85.71       80.81      3.36 o
  -1   3   6        7.76        6.97      1.78 o
   0   3   6      231.69      238.27     10.28 o
   1   3   6       83.05       72.89      4.27 o
   2   3   6        2.02        1.07      1.28 o
   3   3   6      361.20      369.28     15.56 o
   4   3   6      142.80      132.93      6.70 o
   5   3   6       14.56       11.17      2.03 o
   6   3   6        3.04        0.22      0.78 o
   7   3   6       24.85       26.09      4.03 o
   8   3   6        0.04       -0.03      1.82 o
  -3   4   6        2.19        0.70      0.83 o
  -2   4   6       24.83       18.94      1.82 o
  -1   4   6       41.51       40.88      2.60 o
   0   4   6      204.49      196.21     14.21 o
   1   4   6       61.90       57.48      5.44 o
   2   4   6      211.48      148.94     19.53 o
   3   4   6       12.04        8.95      2.35 o
   4   4   6       87.53       88.20      6.43 o
   5   4   6       16.14       14.30      1.85 o
   6   4   6        0.98       -0.03      0.53 o
   7   4   6       30.10       26.14      3.11 o
  -2   5   6       67.37       56.83      5.03 o
  -1   5   6       33.82       33.72      4.51 o
   0   5   6      280.51      307.68     22.37 o
   1   5   6       11.56       12.04      2.44 o
   2   5   6       79.91       70.96      8.79 o
   3   5   6       63.90       72.45      6.55 o
   4   5   6        1.03        0.28      1.27 o
   5   5   6        5.78        8.36      1.63 o
  -1   6   6       42.46       49.15      5.29 o
   0   6   6        1.82        1.77      1.94 o
   1   6   6       53.45       56.30      4.83 o
   2   6   6       91.28       88.07     11.47 o
   3   6   6       35.84       28.98      5.81 o
   4   6   6       18.05       21.81      3.15 o
   5   6   6        1.36        0.04      0.63 o
   0   7   6       32.95       42.09      7.54 o
   1   7   6        8.37        6.81      1.91 o
   2   7   6        0.46       -0.06      0.66 o
   3   7   6       64.63       57.68     10.70 o
   4   7   6        9.91        9.69      2.48 o
   5   7   6        6.67        9.45      2.67 o
   1   8   6        2.34        1.57      1.02 o
   2   8   6        2.93        2.75      1.38 o
   3   8   6       16.55       15.11      3.33 o
   4   8   6        3.11        1.96      1.80 o
   5   8   6       24.54       29.84      4.09 o
  -1  -7   7        0.20        0.21      0.78 o
   0  -7   7        0.23        0.12      0.69 o
  -3  -6   7       30.86       34.33      5.38 o
  -2  -6   7       13.12       15.68      3.15 o
  -1  -6   7        5.34        1.84      0.87 o
   0  -6   7       15.47       15.06      2.10 o
   1  -6   7       15.38       13.29      1.88 o
   2  -6   7       19.74       15.58      1.69 o
   3  -6   7        3.52        0.46      0.97 o
  -3  -5   7        9.51       13.21      2.77 o
  -2  -5   7       67.29       60.61      9.12 o
  -1  -5   7       68.18       67.43      3.79 o
   0  -5   7        9.40        9.93      1.93 o
   1  -5   7        1.35        1.34      1.08 o
   2  -5   7       38.25       36.10      5.70 o
   3  -5   7        1.07        0.21      0.48 o
   4  -5   7       11.32       12.15      2.01 o
  -4  -4   7        7.96       10.37      3.66 o
  -3  -4   7       65.19       58.45     12.30 o
  -2  -4   7        0.04        0.10      0.48 o
  -1  -4   7       77.01       72.85      4.39 o
   0  -4   7       97.12      106.43      5.31 o
   1  -4   7        1.44        0.39      0.80 o
   2  -4   7      123.56      128.29      7.67 o
   3  -4   7        1.07       -0.19      0.73 o
   4  -4   7       19.25       20.26      3.25 o
   5  -4   7        9.58       11.04      2.26 o
  -4  -3   7       27.81       21.27      7.86 o
  -3  -3   7        0.02        0.05      0.40 o
  -2  -3   7       61.62       59.60      3.76 o
  -1  -3   7        6.07        2.78      0.96 o
   0  -3   7       46.63       41.94      4.10 o
   1  -3   7       10.97        7.77      1.25 o
   2  -3   7       35.73       36.67      3.22 o
   3  -3   7      121.76      137.78      6.54 o
   4  -3   7       78.28       86.16      6.31 o
   5  -3   7        0.82        0.40      1.22 o
  -4  -2   7       15.82       13.23      2.08 o
  -3  -2   7       41.97       44.82      5.66 o
  -2  -2   7       10.83        9.11      1.41 o
  -1  -2   7        4.55        2.97      1.02 o
   0  -2   7       32.69       36.23      2.59 o
   1  -2   7       39.16       33.10      3.09 o
   2  -2   7      333.48      340.16     11.97 o
   3  -2   7      349.67      351.77     12.86 o
   4  -2   7        4.02        5.17      2.22 o
   5  -2   7      107.02      111.43      6.86 o
   6  -2   7        2.41        1.18      1.07 o
  -4  -1   7        0.05        0.00      0.36 o
  -3  -1   7       29.39       29.76      2.48 o
  -2  -1   7       65.33       59.93      6.69 o
  -1  -1   7        4.57        2.19      1.06 o
   0  -1   7       20.08       18.34      1.55 o
   1  -1   7       35.99       36.16      2.30 o
   2  -1   7       41.59       39.66      3.01 o
   3  -1   7      248.50      251.74      9.72 o
   4  -1   7       17.72       14.18      1.92 o
   5  -1   7      151.86      161.55      8.12 o
   6  -1   7       79.23       84.98      5.46 o
  -4   0   7        1.27        0.90      1.12 o
  -3   0   7        0.71        1.44      1.18 o
  -2   0   7       10.35       11.91      2.46 o
  -1   0   7      113.07      112.10      5.82 o
   0   0   7        0.03        0.05      0.74 o
   1   0   7      209.22      219.31      8.36 o
   2   0   7      113.97      104.13      6.86 o
   3   0   7      684.65      693.16     22.56 o
   4   0   7       15.51       10.94      1.79 o
   5   0   7      103.31       86.62      5.16 o
   6   0   7       38.12       25.91      9.71 o
   7   0   7       77.54       86.52      7.01 o
  -4   1   7        0.37        0.63      0.74 o
  -3   1   7       10.52       11.51      2.04 o
  -2   1   7        5.53        3.03      1.50 o
  -1   1   7      433.33      402.32     33.71 o
   0   1   7       37.96       43.31      2.86 o
   1   1   7        4.54        7.32      1.91 o
   2   1   7      360.91      369.53     13.33 o
   3   1   7      272.70      249.19     13.11 o
   4   1   7        2.97        1.76      0.94 o
   5   1   7      211.34      209.02     11.25 o
   6   1   7       16.28       17.75      3.43 o
   7   1   7       20.25       27.67      3.53 o
  -3   2   7        0.18        0.19      0.61 o
  -2   2   7       35.43       36.79      2.58 o
  -1   2   7       49.16       35.95      3.26 o
   0   2   7      431.15      486.06     16.84 o
   1   2   7      117.28      117.68      5.31 o
   2   2   7        5.83        5.66      1.34 o
   3   2   7      624.03      633.60     26.83 o
   4   2   7       55.89       52.33      4.54 o
   5   2   7      127.57      104.27      6.26 o
   6   2   7       95.13       92.47      6.00 o
   7   2   7       12.43       12.62      2.27 o
  -3   3   7        3.34        1.60      1.09 o
  -2   3   7       49.03       47.07      3.62 o
  -1   3   7      145.77      134.62      9.74 o
   0   3   7      299.84      311.62     12.39 o
   1   3   7        1.95        1.55      1.40 o
   2   3   7      461.77      472.97     19.78 o
   3   3   7       21.82       21.60      3.31 o
   4   3   7      143.88      131.88      7.38 o
   5   3   7      245.33      219.14     28.39 o
   6   3   7        0.44        0.01      1.31 o
   7   3   7       14.89       19.53      2.38 o
  -2   4   7       45.10       45.93      3.84 o
  -1   4   7       68.17       67.61      3.96 o
   0   4   7      112.09      105.81     11.82 o
   1   4   7       39.13       29.82      4.64 o
   2   4   7       70.28      105.90     25.55 o
   3   4   7      180.90      202.88      9.67 o
   4   4   7        8.89        7.03      1.95 o
   5   4   7        0.20        0.64      0.87 o
   6   4   7       46.43       42.86      5.81 o
   7   4   7        0.03       -0.01      0.73 o
  -2   5   7       51.80       40.82      5.84 o
  -1   5   7      102.48      102.06     14.33 o
   0   5   7       33.96       32.73      3.22 o
   1   5   7       37.75       34.93      6.03 o
   2   5   7      193.21      203.82     13.61 o
   3   5   7       18.15       21.23      4.20 o
   4   5   7        5.05        6.15      2.45 o
   5   5   7        0.00       -0.18      2.27 o
   6   5   7       18.22       23.42      3.02 o
  -1   6   7      126.24      150.15     27.10 o
   0   6   7       82.77       80.01     15.52 o
   1   6   7        2.74        1.78      1.22 o
   2   6   7      122.50      132.07      8.67 o
   3   6   7        7.63        7.06      2.79 o
   4   6   7        7.54       10.59      2.62 o
   5   6   7        6.68        2.39      2.36 o
   1   7   7       25.30       29.52      5.63 o
   2   7   7        0.09        0.24      0.75 o
   3   7   7       34.46       34.12      3.97 o
   4   7   7        1.60       10.24      8.82 o
   5   7   7        1.70        0.00      0.48 o
   2   8   7       17.13       19.66      2.67 o
   3   8   7        6.74        5.87      3.89 o
   4   8   7       42.53       57.02      6.77 o
   5   8   7        1.54        0.37      1.02 o
  -1  -6   8       21.38       19.91      3.09 o
   0  -6   8       24.06       22.15      4.73 o
   1  -6   8        9.86        8.66      2.43 o
  -2  -5   8       15.11       19.35      2.70 o
  -1  -5   8        1.73        1.26      0.88 o
   0  -5   8      123.74      143.22      6.96 o
   1  -5   8       15.94       13.05      2.34 o
   2  -5   8       13.53       16.00      2.86 o
   3  -5   8        0.50        0.08      0.91 o
  -3  -4   8       21.77       27.50      4.17 o
  -2  -4   8       14.94       15.36      1.95 o
  -1  -4   8        7.84        8.41      1.66 o
   0  -4   8        0.14        0.08      0.49 o
   1  -4   8      130.56      148.19      9.04 o
   2  -4   8        0.17        0.41      1.12 o
   3  -4   8        0.54        0.58      1.00 o
   4  -4   8        7.07        7.02      2.66 o
  -3  -3   8       18.92       20.41      5.30 o
  -2  -3   8        2.68        1.56      0.73 o
  -1  -3   8        8.76       11.13      1.53 o
   0  -3   8       26.47       26.30      2.21 o
   1  -3   8       44.60       40.06      4.11 o
   2  -3   8       36.59       30.06     10.53 o
   3  -3   8        3.42        2.47      1.21 o
   4  -3   8       32.08       33.92      3.62 o
   5  -3   8       12.27       13.24      2.71 o
  -3  -2   8       44.43       39.68      5.72 o
  -2  -2   8       65.72       78.26      4.46 o
  -1  -2   8       11.89        8.96      1.39 o
   0  -2   8       11.41        8.92      1.55 o
   1  -2   8        9.24        5.23      1.76 o
   2  -2   8       53.99       53.64      2.94 o
   3  -2   8        4.19        3.47      1.23 o
   4  -2   8       15.94       11.71      2.63 o
   5  -2   8      116.49      124.87      6.87 o
   6  -2   8       52.11       60.49      5.80 o
  -3  -1   8       15.51       18.89      2.26 o
  -2  -1   8       27.99       25.52      2.54 o
  -1  -1   8        4.08        5.45      3.32 o
   0  -1   8        5.60        4.04      1.82 o
   1  -1   8        8.13        4.65      1.39 o
   2  -1   8       26.33       23.59      2.17 o
   3  -1   8       84.83       83.56      4.16 o
   4  -1   8      154.70      151.72      6.65 o
   5  -1   8        4.48        2.56      1.37 o
   6  -1   8       48.21       56.08      4.79 o
  -3   0   8       47.93       62.91      3.83 o
  -2   0   8        1.59        2.64      1.14 o
  -1   0   8      122.36      111.76     14.37 o
   0   0   8        5.04        4.51      1.85 o
   1   0   8       14.05       13.07      1.81 o
   2   0   8       14.84       15.12      2.61 o
   3   0   8        9.77        8.35      1.52 o
   4   0   8       40.70       38.26      2.64 o
   5   0   8      165.14      158.13     17.40 o
   6   0   8       10.21        8.95      2.76 o
  -3   1   8        1.20        0.74      0.76 o
  -2   1   8        0.24       -0.05      0.50 o
  -1   1   8       14.18       10.10      2.93 o
   0   1   8       39.56       43.16      3.83 o
   1   1   8      282.23      287.62     11.18 o
   2   1   8       74.88       71.76      4.17 o
   3   1   8      239.45      225.25     12.98 o
   4   1   8       26.48       26.38      3.30 o
   5   1   8       31.16       33.39      4.90 o
   6   1   8        5.52        6.95      2.90 o
   7   1   8       28.82       30.52      5.33 o
  -2   2   8        4.45        2.81      1.45 o
  -1   2   8       57.23       58.85      5.18 o
   0   2   8       62.29       67.51      4.36 o
   1   2   8      351.06      355.45     16.91 o
   2   2   8       98.32       94.95      7.18 o
   3   2   8        4.67        2.56      1.91 o
   4   2   8      163.78      150.24     11.09 o
   5   2   8       33.85       28.75      6.14 o
   6   2   8       17.10       38.49     21.16 o
   7   2   8       42.76       48.64      4.33 o
  -2   3   8        1.14        0.81      0.88 o
  -1   3   8        2.05        0.73      0.96 o
   0   3   8       84.48       97.86      4.04 o
   1   3   8        6.40        5.68      2.08 o
   2   3   8      403.43      403.84     21.10 o
   3   3   8      184.21      192.68     11.86 o
   4   3   8        6.64        4.39      2.11 o
   5   3   8       29.34       24.64      4.45 o
   6   3   8       11.93       11.69      2.90 o
   7   3   8        9.58        4.84      3.59 o
  -1   4   8       18.82       10.11      2.06 o
   0   4   8       75.62       73.48      9.57 o
   1   4   8       40.49       39.71      4.33 o
   2   4   8        4.61        1.26      1.46 o
   3   4   8        1.13        1.34      1.23 o
   4   4   8      194.80      184.76     10.29 o
   5   4   8       13.33        8.69      2.32 o
   6   4   8        7.36        5.70      5.18 o
   7   4   8       51.90       34.00      4.72 o
   0   5   8       64.15       65.35     22.51 o
   1   5   8        1.58        3.05      1.75 o
   2   5   8       33.44       36.60      6.11 o
   3   5   8       23.20       26.04      4.34 o
   4   5   8       65.82       76.46      6.24 o
   5   5   8       17.52       19.95      3.80 o
   6   5   8        6.30        8.55      2.45 o
   0   6   8       53.26       64.09      6.89 o
   1   6   8        5.09        3.76      1.71 o
   2   6   8        4.15        2.13      2.37 o
   3   6   8        4.08       16.32      8.76 o
   4   6   8       64.32       67.48      5.51 o
   5   6   8      105.87      118.89     13.55 o
   2   7   8        9.33        9.43      2.31 o
   3   7   8        0.09        0.80      1.35 o
   4   7   8       71.66       78.11      9.93 o
   5   7   8        0.39        0.27      1.03 o
   1  -5   9       36.36       40.09      3.37 o
  -1  -4   9       34.76       35.95      8.03 o
   0  -4   9       15.03       17.99      2.81 o
   1  -4   9        0.26        0.30      0.92 o
   2  -4   9       29.39       31.44      3.29 o
   3  -4   9       14.10       12.96      2.41 o
  -2  -3   9       40.45       40.58      5.33 o
  -1  -3   9        7.89        6.17      2.31 o
   0  -3   9        9.36        8.96      2.16 o
   1  -3   9       24.89       26.94      3.01 o
   2  -3   9       46.37       43.40      3.87 o
   3  -3   9        7.23        5.16      1.71 o
   4  -3   9        3.25        1.57      0.98 o
  -2  -2   9       12.66       12.43      3.62 o
  -1  -2   9       10.44        6.36      2.46 o
   0  -2   9        5.13        3.39      1.88 o
   1  -2   9        6.15        5.32      1.44 o
   2  -2   9        5.43        5.93      1.62 o
   3  -2   9      102.45      102.12      4.50 o
   4  -2   9       32.37       29.88      3.96 o
   5  -2   9        0.98        0.28      1.00 o
  -2  -1   9       29.70       32.03      3.80 o
  -1  -1   9        1.67        0.91      0.74 o
   0  -1   9       31.15       34.85      3.31 o
   1  -1   9        2.29        1.61      1.43 o
   2  -1   9       99.66      106.46      6.47 o
   3  -1   9       84.52       77.05      5.57 o
   4  -1   9       56.83       59.07      3.78 o
   5  -1   9        0.63        0.57      1.05 o
  -2   0   9       69.13       93.20      6.79 o
  -1   0   9        0.22        0.37      1.26 o
   0   0   9       13.11       11.75      2.25 o
   1   0   9        0.76        0.99      1.28 o
   2   0   9       17.60       17.00      2.07 o
   3   0   9      150.73      162.97      6.88 o
   4   0   9        0.66        0.52      0.69 o
   5   0   9       34.91       32.78      4.45 o
   6   0   9       66.34       82.55      6.68 o
  -2   1   9       25.01       26.83      3.62 o
  -1   1   9       24.09       28.43      3.86 o
   0   1   9        1.75        1.36      1.12 o
   1   1   9       65.42       73.90      3.69 o
   2   1   9      102.54      104.82      7.81 o
   3   1   9       39.24       34.74      3.07 o
   4   1   9        2.85        0.67      1.18 o
   5   1   9        7.52        3.85      2.27 o
   6   1   9        1.90        0.94      2.33 o
  -1   2   9      112.01      122.63      8.54 o
   0   2   9        1.21        1.35      0.95 o
   1   2   9       14.07       11.42      1.51 o
   2   2   9        2.12       -0.05      0.87 o
   3   2   9      435.22      477.62     24.25 o
   4   2   9        6.54        6.50      2.02 o
   5   2   9       58.48       68.09      6.67 o
   6   2   9        5.52        2.74      2.49 o
  -1   3   9        0.37        0.15      1.06 o
   0   3   9       26.30       19.82      2.13 o
   1   3   9       30.24       31.53      3.58 o
   2   3   9        4.17        4.06      1.97 o
   3   3   9      184.65      195.55     11.53 o
   4   3   9        2.39        3.39      1.66 o
   5   3   9        8.53        5.57      1.49 o
   6   3   9       19.88       16.70     12.84 o
   0   4   9        0.44       -0.09      0.70 o
   1   4   9        3.90        2.56      1.12 o
   2   4   9        0.23        0.13      0.67 o
   3   4   9       31.30       31.12      4.47 o
   4   4   9      164.94      171.70     15.07 o
   5   4   9       22.74       19.97      2.89 o
   6   4   9        8.28        4.41      2.59 o
   1   5   9        8.63        7.69      1.81 o
   2   5   9       20.84       23.56      3.47 o
   3   5   9       22.51       26.16      3.86 o
   4   5   9       85.71      100.80      8.55 o
   5   5   9        0.55        0.83      1.09 o
   6   5   9       57.82       70.21      5.91 o
   2   6   9        1.15        0.45      1.06 o
   3   6   9        2.05        1.88      1.69 o
   4   6   9       38.10       44.79      4.43 o
   5   6   9        1.33        0.53      0.85 o
   0  -3  10        1.25        1.25      1.69 o
   1  -3  10       23.87       29.05      3.83 o
   2  -3  10       32.11       37.02      4.23 o
   0  -2  10        2.23        1.71      0.93 o
   1  -2  10       13.13        9.41      4.40 o
   2  -2  10       11.42       10.13      1.93 o
   3  -2  10       19.34       13.36      3.59 o
   4  -2  10       18.94       10.24      2.91 o
  -1  -1  10        0.06        0.26      1.14 o
   0  -1  10        0.65        1.06      0.99 o
   1  -1  10        1.05        0.99      1.15 o
   2  -1  10        2.38        1.41      1.42 o
   3  -1  10       70.02       79.28      5.28 o
   4  -1  10        2.13        0.55      0.76 o
  -1   0  10       90.88      114.77      8.20 o
   0   0  10        0.03       -0.40      0.76 o
   1   0  10        9.81       10.95      2.15 o
   2   0  10       29.87       31.39      3.22 o
   3   0  10        0.97        0.41      0.64 o
   4   0  10       37.41       43.94      5.44 o
   5   0  10        0.02        0.11      0.90 o
   0   1  10       88.37      101.77     15.31 o
   1   1  10        2.84        1.69      1.18 o
   2   1  10       19.83       20.30      2.30 o
   3   1  10       21.26       28.55      3.07 o
   4   1  10        0.44        0.13      0.77 o
   5   1  10        0.93        0.76      0.70 o
   0   2  10       83.00      110.28     10.39 o
   1   2  10       73.25       76.86      6.97 o
   2   2  10        3.54        1.21      1.33 o
   3   2  10       22.04       24.54      3.28 o
   4   2  10       11.79       12.06      2.68 o
   5   2  10        6.66        3.44      2.55 o
   1   3  10       31.89       25.27      3.47 o
   2   3  10        9.47       11.51      2.06 o
   3   3  10        0.08       -0.10      0.75 o
   4   3  10        4.37        3.79      1.63 o
   5   3  10       18.21       14.83      3.71 o
   2   4  10        3.37        2.37      1.52 o
   3   4  10       10.64       13.44      2.94 o
   4   4  10        1.73        1.66      1.63 o
   5   4  10      115.55      117.92     43.91 o
   3   5  10        0.92        0.61      1.21 o
   4   5  10       25.35       21.10     14.89 o
   2   0  11       27.48       34.58      3.95 o
   3   0  11        7.14       10.72      3.12 o
   2   1  11       67.43       76.23      7.44 o
   3   1  11       16.46       34.70      9.60 o
   3   2  11       16.48       16.31      3.05 o
 
